# Supplementary material for: Superconductivity in High-Entropy Alloy System Containing Tb
Source: Materials (Basel). 2025 Jun 11;18(12):2747. doi: 10.3390/ma18122747 (PMC12194958; doi:10.3390/ma18122747)
Supplement: Supplementary file 1 [file materials-18-02747-s001.zip]

Archive with 1 entries (1 files):
- materials-3644996-supplementary.pdf
